# Supplementary material for: A spatiotemporal analysis of the food dissemination process and the trophallactic network in the ant Lasius niger
Source: Sci Rep. 2019 Oct 30;9:15620. doi: 10.1038/s41598-019-52019-6 (PMC6821819; doi:10.1038/s41598-019-52019-6)
Supplement: Supplementary file 2 — Dataset 1 [file 41598_2019_52019_MOESM2_ESM.xlsx]

## Sheet: Feuil1
Raw data of the trophallactic interactions in each colony.
Colony 1				Colony 2				Colony 3				Colony 4				Colony 5
Time (min)	Id of the donor	Id of the receiver		Time (min)	Id of the donor	Id of the receiver		Time (min)	Id of the donor	Id of the receiver		Time (min)	Id of the donor	Id of the receiver		Time (min)	Id of the donor	Id of the receiver
30	39	19		35	18	51		35	14	62		32	31	59		35	55	27
30	55	5		36	21	54		36	14	16		32	42	64		36	21	27
33	51	40		37	23	6		36	1	44		33	1	46		36	35	59
35	4	21		38	23	6		37	14	16		33	31	59		37	21	1
37	41	40		38	49	30		37	1	60		33	42	64		38	21	1
38	29	34		39	23	6		38	14	16		34	1	38		39	55	1
38	40	49		39	28	2		38	1	60		34	42	64		39	21	22
39	29	34		39	49	30		39	1	60		35	41	22		40	21	22
39	40	49		40	23	6		39	16	62		35	1	38		40	55	23
40	31	34		40	49	53		40	63	30		35	19	59		40	36	45
40	49	41		40	63	28		40	1	60		35	42	64		40	42	64
40	51	3		41	18	45		40	16	62		36	41	22		41	59	23
41	34	29		41	23	6		41	23	30		36	1	38		41	36	45
42	4	17		41	42	11		41	22	36		37	42	14		42	37	23
42	21	49		41	49	53		41	1	60		37	41	22		42	36	45
42	34	55		41	63	28		41	14	62		37	19	32		43	1	15
43	4	17		42	18	45		42	22	36		37	1	38		43	27	22
43	38	34		42	21	29		42	1	60		37	31	64		43	37	23
43	49	20		42	23	6		42	14	62		38	31	8		43	35	24
44	4	17		42	42	11		43	1	60		38	42	14		44	1	15
44	40	41		42	49	53		44	63	5		38	20	23		44	27	22
44	45	49		42	63	28		44	10	47		38	32	46		44	35	24
45	4	17		43	18	45		44	1	60		38	19	59		44	61	38
45	40	41		43	42	11		45	63	5		39	31	8		44	59	62
46	4	61		43	49	53		45	36	33		39	32	46		45	21	15
46	45	15		43	63	28		45	10	47		39	64	54		45	35	24
47	4	61		44	15	19		45	1	60		39	20	60		45	61	38
47	39	49		44	23	30		45	16	62		40	31	8		45	6	45
47	45	15		44	42	51		46	63	5		40	38	14		46	36	15
47	63	41		44	63	28		46	22	21		40	19	27		46	35	24
48	20	59		45	15	19		46	10	47		40	32	35		46	61	38
48	29	60		45	23	30		46	58	57		40	1	48		46	6	45
48	39	16		45	37	29		46	1	60		40	64	54		46	55	62
48	41	63		45	46	32		46	16	62		40	20	60		47	36	15
48	45	15		45	52	48		47	63	5		41	31	8		47	35	24
48	51	31		45	54	11		47	22	21		41	38	14		47	61	38
48	52	9		45	63	28		47	30	24		41	19	27		47	55	62
49	20	59		46	18	6		47	23	55		41	35	32		48	36	15
49	29	60		46	46	32		47	58	57		41	1	48		48	23	38
49	34	37		46	53	23		47	1	60		41	64	54		49	23	38
49	39	16		46	54	11		47	16	62		41	20	60		49	21	46
49	40	35		46	63	2		47	16	62		42	47	14		50	1	30
49	51	31		47	12	30		48	63	5		42	1	21		50	23	38
50	20	59		47	18	6		48	22	21		42	19	27		50	42	45
50	29	60		47	37	29		48	30	24		42	64	54		50	21	46
50	33	19		47	46	32		48	58	54		42	59	60		51	1	30
50	34	37		47	54	11		48	23	55		43	47	9		51	23	38
50	39	16		47	63	2		48	16	62		43	1	21		51	27	51
50	40	35		48	15	40		49	63	5		43	19	27		52	1	30
50	51	31		48	18	6		49	1	6		43	8	36		52	23	38
51	4	49		48	37	29		49	22	21		43	64	54		52	27	51
51	20	59		48	46	32		49	30	24		43	59	60		53	1	30
51	33	19		48	49	30		49	58	54		43	23	61		53	23	38
51	34	37		48	54	11		49	23	55		44	47	9		53	15	50
51	51	31		48	63	2		49	16	62		44	19	27		53	27	51
52	4	12		49	15	40		50	63	5		44	64	54		54	1	30
52	5	19		49	18	6		50	1	6		44	59	60		54	21	48
52	20	59		49	37	29		50	22	21		44	23	61		54	27	51
52	51	31		49	46	32		50	30	24		45	14	46		55	36	5
52	60	29		49	49	30		50	58	54		45	64	54		55	1	30
53	4	12		49	54	11		50	23	55		45	32	60		55	62	38
53	5	19		49	63	2		50	14	60		45	23	61		55	21	48
53	20	59		50	15	40		50	16	62		46	47	36		55	24	50
53	29	60		50	37	53		51	63	5		46	19	41		55	27	51
53	34	61		50	46	56		51	1	6		46	14	46		56	45	0
53	38	15		50	49	30		51	22	21		46	64	54		56	36	5
54	4	49		50	54	11		51	30	24		46	32	60		56	1	30
54	20	59		50	63	28		51	58	54		46	23	61		56	62	38
54	24	45		51	15	40		51	23	55		47	27	10		56	21	48
54	29	60		51	34	10		51	14	60		47	64	20		57	36	5
54	34	61		51	37	53		51	16	62		47	42	29		57	15	25
54	38	15		51	46	56		52	51	5		47	47	36		57	1	30
55	5	8		51	49	30		52	1	6		47	14	46		57	62	38
55	20	59		51	54	11		52	30	24		47	23	61		57	21	48
55	24	45		51	63	28		52	23	55		48	35	8		58	36	5
55	31	51		52	15	40		52	14	60		48	47	36		58	1	30
55	38	15		52	46	56		52	16	62		48	14	46		58	62	38
55	49	14		52	54	11		53	63	5		48	23	61		58	21	48
56	4	49		52	63	28		53	24	30		49	47	36		58	15	50
56	5	8		53	34	19		53	14	60		49	32	46		59	36	5
56	20	59		53	46	56		54	63	5		49	31	49		59	27	16
56	31	51		53	54	11		54	16	6		49	9	51		59	1	30
56	38	15		53	63	28		54	36	29		49	23	61		59	62	38
56	41	52		54	23	53		54	24	30		50	2	5		59	45	48
56	49	14		54	37	10		54	62	47		50	60	15		59	15	50
57	4	49		54	54	11		54	14	60		50	1	32		59	59	51
57	5	8		54	63	28		55	63	5		50	47	36		60	0	3
57	17	63		55	23	53		55	16	6		50	64	42		60	36	5
57	20	59		55	34	2		55	36	29		50	31	49		60	27	16
57	31	51		55	37	10		55	24	30		50	14	51		60	1	30
57	33	19		55	42	40		55	14	60		50	23	61		60	62	38
57	35	60		55	54	11		56	63	5		51	2	5		60	15	50
57	38	15		56	15	63		56	16	6		51	35	12		60	59	51
57	41	52		56	23	53		56	36	29		51	60	15		61	36	5
57	45	0		56	37	10		56	24	30		51	47	36		61	27	16
57	49	14		56	42	40		56	60	50		51	31	49		61	1	30
58	4	49		56	49	32		57	63	5		51	14	51		61	62	38
58	5	8		56	54	11		57	16	6		51	20	57		61	22	45
58	17	63		57	15	63		57	36	29		51	23	61		61	15	50
58	20	59		57	18	19		57	58	30		52	2	5		61	59	51
58	35	60		57	23	30		57	60	50		52	32	10		62	36	5
58	38	15		57	37	10		58	58	12		52	35	12		62	6	15
58	41	52		57	42	40		58	23	36		52	1	15		62	27	16
58	45	0		57	49	32		58	60	50		52	19	27		62	1	30
58	49	14		57	54	11		59	58	12		52	47	36		62	62	38
59	12	4		58	15	63		59	16	24		52	31	49		62	22	45
59	17	63		58	18	19		60	16	24		52	14	51		62	59	51
59	35	60		58	37	10		60	54	50		52	20	57		63	21	16
59	41	52		58	42	40		60	58	59		52	23	61		63	1	30
59	45	0		58	46	56		61	14	1		53	2	5		63	59	51
59	49	14		58	54	11		61	21	17		53	32	10		64	15	5
59	59	39		59	18	19		61	16	24		53	35	12		64	21	16
60	4	49		59	28	2		61	54	50		53	47	36		64	6	50
60	19	53		59	37	10		62	59	12		53	31	49		64	59	51
60	35	60		59	42	40		62	16	24		53	14	51		65	15	5
60	39	59		59	46	56		62	54	50		53	20	57		65	21	16
60	41	52		59	54	11		62	30	51		53	23	61		65	38	30
61	4	49		60	2	28		63	59	12		54	32	10		65	6	50
61	10	5		60	37	10		64	59	12		54	35	12		65	59	51
61	19	53		60	42	40		64	14	29		54	1	13		66	15	5
61	35	60		60	54	11		65	59	12		54	47	36		66	21	16
61	39	59		61	18	19		65	14	29		54	59	40		66	63	30
61	40	51		61	37	10		65	1	50		54	14	51		66	48	62
61	40	51		61	42	40		65	20	54		54	2	57		67	63	62
61	45	0		61	46	54		66	59	12		54	20	57		68	38	10
62	4	49		62	18	32		66	14	29		54	23	61		68	1	11
62	16	53		62	37	10		66	1	50		55	32	10		69	1	11
62	35	60		62	42	40		67	59	12		55	35	12		69	63	62
62	38	13		62	46	56		67	14	29		55	1	13		70	24	10
62	39	59		62	53	31		67	1	50		55	47	36		70	1	11
62	40	51		63	18	32		67	16	54		55	59	40		70	63	62
62	49	0		63	37	10		68	59	12		55	14	51		71	24	10
63	4	12		63	42	40		68	63	17		55	21	54		71	48	26
63	13	38		63	53	31		68	14	29		55	55	56		71	46	31
63	16	53		64	18	32		68	58	32		55	2	57		72	24	10
63	31	14		64	30	43		68	22	54		55	23	61		72	36	12
63	35	60		64	37	10		69	59	12		56	32	10		72	21	31
63	39	37		64	42	40		69	63	17		56	35	12		72	23	42
63	40	51		64	53	31		69	14	29		56	47	12		73	24	10
63	49	0		65	18	32		69	58	32		56	1	13		73	36	12
64	4	12		65	30	43		70	59	12		56	59	40		73	16	14
64	16	53		65	37	10		70	63	17		56	14	51		73	1	26
64	31	14		65	46	0		70	14	29		56	21	54		73	21	31
64	33	15		65	54	28		70	58	32		56	2	57		73	51	32
64	38	13		66	15	26		71	1	8		56	64	57		73	27	52
64	39	37		66	30	43		71	24	16		57	2	5		74	24	10
64	40	51		66	37	10		71	63	17		57	35	12		74	36	12
64	49	0		66	46	0		71	14	29		57	1	13		74	16	14
65	4	12		67	1	53		71	58	32		57	47	36		74	50	20
65	16	53		67	15	26		72	59	4		57	14	51		74	1	26
65	20	24		67	43	30		72	1	8		58	35	12		74	21	31
65	39	37		67	46	0		72	24	16		58	1	13		74	51	32
65	49	0		68	1	53		72	63	17		58	32	23		74	22	43
66	4	12		68	15	26		72	50	28		58	14	51		74	27	52
66	16	53		68	19	63		72	14	29		58	8	61		74	64	63
66	33	8		68	30	43		72	60	40		59	35	12		75	24	10
66	49	0		68	46	0		73	1	8		59	32	23		75	36	12
67	41	53		68	54	57		73	42	9		59	17	27		75	16	14
68	8	63		69	15	26		73	24	16		59	14	51		75	50	20
68	37	52		69	19	63		73	63	17		59	42	54		75	1	26
68	41	53		69	30	43		73	50	28		59	12	58		75	21	31
68	61	0		69	46	0		73	14	29		59	40	59		75	51	32
69	8	63		69	54	57		74	42	9		59	8	61		75	27	52
69	10	13		70	15	26		74	22	24		60	35	12		75	48	57
69	39	60		70	30	43		74	50	28		60	57	13		75	35	64
69	41	53		70	46	47		74	14	29		60	64	16		76	24	10
69	45	42		70	54	57		74	23	59		60	41	21		76	36	12
69	61	0		70	63	21		75	42	9		60	32	23		76	16	14
70	19	49		71	15	26		75	50	28		60	14	51		76	50	20
70	39	60		71	18	10		75	14	29		60	42	54		76	6	25
71	19	49		71	23	55		75	23	59		61	35	12		76	1	26
71	20	23		71	29	57		76	42	9		61	57	13		76	21	31
71	39	60		71	30	43		76	22	17		61	64	16		76	51	32
71	41	24		71	46	47		76	50	28		61	32	40		76	22	43
72	19	49		71	63	21		76	14	29		61	14	59		76	27	52
73	19	49		72	15	26		76	12	46		62	47	5		76	35	64
73	31	53		72	23	55		76	5	54		62	35	12		77	24	10
73	39	4		72	30	43		77	22	17		62	41	12		77	16	14
73	40	60		72	63	21		77	50	28		62	64	16		77	50	20
73	45	16		73	18	53		77	14	29		62	1	46		77	6	25
73	59	6		73	30	43		77	14	29		62	54	51		77	1	26
74	19	49		73	37	40		78	42	9		62	2	55		77	21	31
74	39	4		73	45	31		78	36	26		62	14	59		77	27	52
74	40	60		74	18	53		78	50	28		63	41	12		77	42	55
74	53	31		74	30	43		78	59	46		63	62	13		77	35	64
74	59	6		75	18	53		79	42	9		63	64	36		78	21	3
75	19	12		75	30	43		79	35	12		63	23	40		78	24	10
75	39	4		75	57	26		79	36	26		63	35	49		78	43	22
75	53	31		76	18	53		79	50	28		63	54	51		78	6	25
75	59	6		76	30	43		79	14	29		63	2	55		78	59	26
76	19	12		76	32	35		80	42	9		63	47	57		78	23	35
76	45	51		76	37	55		80	36	26		63	14	59		78	27	52
76	53	31		76	57	26		80	50	28		64	41	12		79	15	3
76	59	6		77	18	53		80	14	29		64	42	12		79	25	6
77	45	51		77	37	55		80	35	33		64	62	13		79	48	14
77	53	31		77	57	26		80	61	58		64	5	36		79	50	20
77	59	6		78	28	35		80	1	62		64	23	40		79	43	22
78	45	51		78	37	55		81	42	9		64	54	51		79	59	26
78	59	6		78	47	30		81	22	19		64	2	55		79	46	44
79	5	15		78	54	14		81	36	26		64	14	59		79	27	52
79	10	24		78	57	26		81	50	28		65	41	12		80	15	3
79	45	51		79	28	35		81	14	29		65	42	12		80	48	14
79	48	23		79	37	55		81	35	33		65	62	13		80	50	20
80	8	1		79	42	15		81	58	61		65	1	14		80	46	44
80	10	24		79	54	14		82	42	9		65	2	15		81	48	14
80	33	53		79	57	26		82	36	26		65	5	36		81	61	15
80	37	60		80	12	9		82	50	28		65	63	43		81	50	20
80	45	51		80	19	56		82	14	29		65	60	53		81	46	44
81	10	24		80	49	37		82	35	33		66	32	9		82	50	20
81	29	42		80	54	14		82	58	61		66	41	12		82	25	24
81	33	53		80	57	26		83	36	26		66	42	12		82	62	32
81	34	60		81	42	35		83	50	28		66	1	14		82	23	43
81	37	60		81	46	59		83	14	29		66	63	43		82	46	44
81	45	51		81	54	14		83	58	61		66	60	53		82	15	64
82	33	53		81	63	30		84	36	26		66	2	55		83	50	20
82	34	60		82	21	56		84	50	28		67	41	12		83	25	24
82	37	63		82	28	1		84	14	29		67	42	12		83	62	32
82	51	3		82	42	35		84	58	61		67	21	13		83	23	43
83	33	53		82	46	59		85	24	9		67	62	14		83	46	44
83	34	60		82	49	57		85	36	26		67	1	51		83	31	48
83	51	3		82	54	14		85	50	28		67	57	54		84	50	20
84	4	49		83	42	35		85	14	29		67	2	55		84	25	24
84	40	37		83	46	59		85	1	30		68	64	9		84	62	32
84	51	3		83	49	57		85	0	34		68	41	12		84	23	43
85	4	49		83	54	14		86	24	9		68	42	12		84	14	64
85	45	24		84	10	11		86	62	17		68	62	14		85	45	2
85	51	3		84	42	35		86	36	26		68	16	17		85	59	15
85	52	9		84	49	57		86	50	28		68	38	32		85	50	20
85	59	27		85	10	11		86	1	30		68	47	40		85	25	24
86	4	49		85	15	30		86	0	34		68	35	53		85	62	32
86	9	34		85	23	62		86	23	61		68	2	55		85	44	57
86	45	24		85	42	35		87	24	9		68	21	64		86	45	2
86	59	27		85	49	57		87	36	26		69	64	9		86	50	20
87	4	49		86	12	57		87	50	28		69	36	16		86	25	24
87	45	24		86	15	30		87	0	34		69	32	38		86	62	32
88	4	49		86	34	14		87	23	61		69	2	55		87	45	2
88	45	24		86	42	35		88	24	9		70	32	9		87	50	20
89	45	24		87	15	30		88	10	19		70	46	23		87	25	24
90	33	9		87	34	14		88	36	26		70	20	35		87	32	58
90	45	24		88	28	59		88	50	28		70	57	43		88	45	2
				89	0	55		88	0	34		70	13	58		88	10	16
				89	10	21		88	23	61		71	46	23		88	50	20
				89	19	60		89	24	9		71	20	35		88	25	24
				89	35	2		89	36	26		71	57	43		88	32	58
				90	10	21		89	50	28		72	32	8		89	45	2
				90	19	60		89	0	34		72	20	35		89	31	50
				90	34	61		89	23	61		72	57	43		89	36	55
				90	35	2		90	17	2		72	41	51		89	32	58
				90	45	43		90	24	9		73	15	8		90	6	0
								90	1	19		73	21	16		90	12	2
								90	22	26		73	46	22		90	16	22
								90	50	28		73	57	43		90	42	25
								90	0	34		73	13	49		90	50	31
								90	57	58		73	41	51		90	32	58
												73	2	61
												74	21	16
												74	46	22
												74	31	42
												74	57	43
												74	13	49
												74	2	61
												75	13	12
												75	21	16
												75	46	22
												75	57	43
												75	41	51
												75	2	61
												75	14	62
												76	21	16
												76	46	22
												76	57	43
												76	14	62
												77	41	4
												77	46	22
												77	57	43
												77	32	64
												78	41	4
												78	35	11
												78	46	22
												78	57	43
												78	32	64
												79	41	4
												79	47	20
												79	46	22
												79	57	43
												80	41	4
												80	42	10
												80	2	12
												80	46	22
												80	57	43
												81	41	4
												81	2	12
												81	46	22
												82	41	4
												82	2	12
												82	46	22
												82	13	64
												83	41	4
												83	2	12
												83	46	22
												83	43	42
												84	41	4
												84	46	22
												84	35	36
												84	43	42
												85	41	4
												85	46	22
												86	41	4
												86	46	22
												86	64	42
												86	21	62
												87	41	4
												87	46	22
												87	36	57
												88	41	4
												88	2	12
												88	64	20
												88	32	21
												88	46	22
												88	19	43
												88	36	57
												89	41	4
												89	2	12
												89	64	20
												89	32	21
												89	46	22
												90	46	22
